# Supplementary material for: Transmission Pathways of the VNN Introduced in Croatian Marine Aquaculture
Source: Pathogens. 2022 Mar 30;11(4):418. doi: 10.3390/pathogens11040418 (PMC9026106; doi:10.3390/pathogens11040418)
Supplement: Supplementary file 1 [file pathogens-11-00418-s001.zip]

Archive with 1 entries (1 files):
- pathogens-1636389-supplementary.pdf
